# Supplementary material for: Performance Comparison of Deep Learning Autoencoders for Cancer Subtype Detection Using Multi-Omics Data
Source: Cancers (Basel). 2021 Apr 22;13(9):2013. doi: 10.3390/cancers13092013 (PMC8122584; doi:10.3390/cancers13092013)
Supplement: Supplementary file 1 [file cancers-13-02013-s001.zip]

Archive with 2 entries (2 files):
- Figure S1-Data results image.zip
- Figures_S2_Diffe_Express_results.zip
